# Supplementary material for: CFD study on NACA 4415 airfoil implementing spherical and sinusoidal Tubercle Leading Edge
Source: PLoS One. 2017 Aug 29;12(8):e0183456. doi: 10.1371/journal.pone.0183456 (PMC5574603; doi:10.1371/journal.pone.0183456)
Supplement: S1 Data — (XLSX) [file pone.0183456.s001.xlsx]

## Sheet: Sheet1
A0A	SPEED (m/s)	CL	CD
0	12.5369	0.480253	0.030278
0	12.5289	0.473616	0.029808
0	12.62	0.465784	0.028648
0	12.566	0.468024	0.030994
0	12.5646	0.476476	0.031659
0	12.5326	0.473633	0.029813
0	12.3997	0.472306	0.032115
0	12.4161	0.470786	0.03049
0	12.4344	0.470059	0.033038
0	12.4027	0.477993	0.033964
0	12.4361	0.475595	0.034938
0	12.444	0.465514	0.031346
0	12.4509	0.474205	0.034458
0	12.4464	0.466065	0.032894
0	12.4984	0.463873	0.034637
		0.471612	0.0319387
	Cl and Cd at 0° AoA
