# Supplementary material for: CFD study on NACA 4415 airfoil implementing spherical and sinusoidal Tubercle Leading Edge
Source: PLoS One. 2017 Aug 29;12(8):e0183456. doi: 10.1371/journal.pone.0183456 (PMC5574603; doi:10.1371/journal.pone.0183456)
Supplement: S2 Data — (XLSX) [file pone.0183456.s002.xlsx]

## Sheet: Sheet1
AoA	SPEED (m/s)	CL	CD
6	12.6542	0.935076	0.052482
6	12.5727	0.94804	0.055094
6	12.5539	0.941806	0.054598
6	12.6002	0.93676	0.052172
6	12.5897	0.944588	0.054562
6	12.5995	0.940715	0.051989
6	12.5807	0.945189	0.05549
6	12.5985	0.929361	0.048405
6	12.5728	0.936526	0.054222
6	12.5926	0.93657	0.058328
6	12.586	0.938919	0.05566
6	12.5507	0.946728	0.053009
6	12.6134	0.941593	0.056771
6	12.6126	0.947645	0.057989
6	12.6202	0.937759	0.050572
		0.940485	0.0540895
	Cl and Cd at 6° AoA
