# Supplementary material for: CFD study on NACA 4415 airfoil implementing spherical and sinusoidal Tubercle Leading Edge
Source: PLoS One. 2017 Aug 29;12(8):e0183456. doi: 10.1371/journal.pone.0183456 (PMC5574603; doi:10.1371/journal.pone.0183456)
Supplement: S3 Data — (XLSX) [file pone.0183456.s003.xlsx]

## Sheet: Sheet1
AoA	SPEED (m/s)	CL	CD
12	12.4733	1.13179	0.086915
12	12.507	1.12869	0.08441
12	12.5009	1.14575	0.082764
12	12.4885	1.15306	0.085915
12	12.465	1.15094	0.096488
12	12.4815	1.13617	0.08375
12	12.4576	1.13188	0.090216
12	12.4693	1.1516	0.084616
12	12.4552	1.16172	0.088913
12	12.4783	1.13936	0.084727
12	12.492	1.14306	0.089013
12	12.4912	1.14063	0.085299
12	12.4781	1.14997	0.085977
12	12.511	1.13329	0.084166
12	12.4696	1.15091	0.084958
		1.14325	0.0865418
	Cl and Cd at 12° AoA
