# Supplementary material for: CFD study on NACA 4415 airfoil implementing spherical and sinusoidal Tubercle Leading Edge
Source: PLoS One. 2017 Aug 29;12(8):e0183456. doi: 10.1371/journal.pone.0183456 (PMC5574603; doi:10.1371/journal.pone.0183456)
Supplement: S4 Data — (XLSX) [file pone.0183456.s004.xlsx]

## Sheet: Sheet1
AoA	SPEED (m/s)	CL	CD
18	12.482	1.13654	0.221955
18	12.4966	1.14916	0.227995
18	12.463	1.15013	0.22533
18	12.5112	1.15445	0.225774
18	12.4793	1.14813	0.226307
18	12.5201	1.14239	0.222821
18	12.5372	1.14108	0.221542
18	12.5412	1.12822	0.221251
18	12.5134	1.16714	0.226586
18	12.5226	1.14261	0.224493
18	12.5266	1.14138	0.21969
18	12.5398	1.14839	0.224823
18	12.5237	1.15418	0.223001
18	12.531	1.16069	0.226956
18	12.5223	1.14652	0.227978
		1.1474	0.224433
	Cl and Cd at 18° AoA
